# Supplementary material for: Comparative Genomics, Evolution, and Drought-Induced Expression of Dehydrin Genes in Model Brachypodium Grasses
Source: Plants (Basel). 2021 Dec 3;10(12):2664. doi: 10.3390/plants10122664 (PMC8709310; doi:10.3390/plants10122664)
Supplement: Supplementary file 1 [file plants-10-02664-s001.zip]

Archive with 1 entries (1 files):
- plants-1459797-SI.pdf
